# Supplementary material for: Effects of Melatonin Alone or Associated with Acyclovir on the Suppressive Treatment of Recurrent Genital Herpes: A Prospective, Randomized, and Double-Blind Study
Source: Biomedicines. 2023 Apr 4;11(4):1088. doi: 10.3390/biomedicines11041088 (PMC10135732; doi:10.3390/biomedicines11041088)
Supplement: Supplementary file 1 [file biomedicines-11-01088-s001.zip]

Archive with 1 entries (1 files):
- biomedicines-2219059-supplementary.pdf
